# Supplementary material for: Genetic Diversity of Korean Wild Soybean Core Collections and Genome-Wide Association Study for Days to Flowering
Source: Plants (Basel). 2023 Mar 14;12(6):1305. doi: 10.3390/plants12061305 (PMC10058364; doi:10.3390/plants12061305)
Supplement: Supplementary file 1 [file plants-12-01305-s001.zip]

Archive with 2 entries (2 files):
- Supplementary figures.pdf
- Table S1 and S2.xlsx
