# Supplementary material for: Genetic Diversity of Korean Wild Soybean Core Collections and Genome-Wide Association Study for Days to Flowering
Source: Plants (Basel). 2023 Mar 14;12(6):1305. doi: 10.3390/plants12061305 (PMC10058364; doi:10.3390/plants12061305)
Supplement: Supplementary file 1 [file plants-12-01305-s001.zip › Table S1 and S2.xlsx]

## Sheet: Table S1
Table S1. Fst values between clusters
	Cluster 1	Cluster 2
Cluster 1
Cluster 2	0.114
Cluster 3	0.126	0.049

## Sheet: Table S2
Table S2. Allelic variation of E genes based on re-sequencing of wild soybean accessions
Chromosome	Glyma name	Gene name	Physical position (Wm82.a2)	Reference SNP	Alternative SNP	Mutation type	CHN13	CHN20	CHN22	CHN23	CHN25	CHN28	CHN3	CHN30	CHN31	CHN34	CHN35	CHN37	CHN38	CHN40	CHN41	CHN42	CHN43	CHN45	CHN46	CHN49	CHN54	CHN55	CHN56	CHN58	CHN60	CHN64	CHN7	IT162825	IT178480	IT182840	IT182847	IT182848	IT182864	IT182869	IT182946	IT182968	IT182976	IT182993	IT183036	IT183037	IT183045	IT183105	IT183115
6	Glyma.06G207800	E1	20207605	C	T	Silent	C	C	C	C	C	C	C	C	C	C	C	C	C	C	C	C	C	C	C	C	C	C	C	C	C	C	C	C	C	C	C	C	C	C	C	C	C	C	C	C	C	C	C
10	Glyma.10G221500	E2	45298407	C	T	Silent	C	C	C	C	C	C	C	C	C	C	C	C	C	C	C	C	C	C	-	C	C	C	C	C	C	C	C	C	C	C	C	C	C	C	C	C	C	C	C	C	C	C	C
			45298901	T	C	Missense (I125T)	T	C	T	T	T	C	T	C	T	T	C	C	T	T	T	T	T	T	T	T	T	-	T	T	T	T	T	T	T	T	T	T	T	T	T	T	C	T	T	T	T	C	T
			45299192	C	A	Missense (T160N)	C	-	C	C	A	A	A	A	C	C	A	A	C	C	A	A	C	C	C	C	A	A	C	A	C	C	C	C	C	C	C	C	C	C	A	C	A	C	C	C	C	A	C
			45305285	A	G	Missense (I220V)	G	G	G	G	G	G	G	G	G	G	G	G	G	G	G	G	G	G	G	G	G	G	G	G	G	G	G	G	G	G	G	G	G	G	G	G	G	G	G	G	G	G	G
			45305867	G	T	Silent	G	G	T	T	G	G	G	G	T	G	G	G	G	T	G	G	G	T	G	T	G	G	G	G	T	G	T	T	T	G	T	T	T	T	G	T	G	T	T	G	T	G	T
			45306065	T	C	Silent	T	T	T	T	T	T	T	T	T	T	T	T	T	T	T	T	T	T	T	T	T	T	T	T	T	T	T	T	T	T	T	T	T	T	T	T	T	T	T	T	T	T	T
			45310665	A	G	Silent	A	A	A	A	A	A	A	A	A	A	A	A	A	A	A	A	A	A	A	A	-	A	A	A	A	A	A	A	A	A	A	A	A	A	A	A	A	-	A	A	A	A	A
			45310686	T	G	Silent	T	-	T	T	T	T	T	T	T	T	T	T	T	T	-	T	T	T	T	T	T	T	T	T	T	T	T	T	T	T	T	T	T	T	T	T	T	T	T	T	T	T	T
			45310713	C	T	Silent	C	C	C	C	C	C	C	C	C	-	C	C	C	C	C	C	C	C	C	C	C	C	C	C	C	C	C	C	C	T	C	C	C	C	C	C	C	C	C	T	C	C	C
			45310798	A	T	Nonsense (K528STOP)	A	A	A	A	A	A	A	A	A	A	A	A	A	A	A	A	A	A	A	A	A	A	A	A	A	A	A	A	A	A	A	A	A	A	A	A	A	A	A	A	A	A	A
			45310896	A	T	Silent	A	T	A	A	T	T	T	T	A	A	T	T	A	A	T	T	A	A	A	A	T	T	A	T	A	A	A	A	A	A	A	A	A	A	T	A	T	A	A	A	A	T	A
			45312060	C	T	Silent	C	T	C	C	C	T	C	T	-	C	T	T	C	C	C	C	C	C	C	C	C	C	C	C	C	C	C	C	C	C	C	C	C	C	C	C	T	-	C	C	C	-	C
19	Glyma.19G224200	E3	47634596	A	G	Silent	A	A	A	A	A	A	A	A	A	A	A	A	A	A	A	A	A	A	A	A	A	A	A	A	A	A	A	A	A	A	A	A	A	A	A	A	A	A	A	A	A	A	A
			47635025	C	T	Silent	C	C	C	C	C	C	C	C	C	C	C	C	C	C	C	C	C	C	C	C	C	C	C	C	C	C	C	C	C	C	C	C	C	C	C	C	C	C	C	C	C	C	C
			47636448	C	T	Missense (P661S))	C	C	C	C	C	C	C	C	C	C	C	C	C	C	C	C	C	C	C	C	C	C	C	C	C	C	C	T	C	C	C	C	C	C	C	C	C	C	C	C	C	C	C
			47637242	T	C	Silent	C	T	T	T	T	T	T	C	T	T	T	T	T	T	T	T	T	T	T	T	T	T	T	T	T	T	T	T	T	T	C	C	T	T	T	T	T	T	T	T	C	T	T
			47637258	A	G	Missense (T832A)	A	A	A	A	A	G	A	A	G	A	A	A	A	A	A	A	A	A	A	A	A	A	A	A	A	A	G	A	A	A	A	A	A	A	A	A	A	A	A	A	A	A	A
			47638272	G	A	Missense (Y10401I)	G	G	G	G	G	G	G	G	G	G	G	G	G	G	G	G	G	G	G	G	G	G	G	G	G	G	G	G	G	G	G	G	G	G	G	G	G	G	G	G	G	G	G
			47641622	C	T	Silent	C	C	C	C	C	C	C	C	C	C	C	C	C	C	C	C	C	C	C	C	C	C	C	C	C	C	C	C	C	C	C	C	C	C	C	C	C	C	C	C	C	C	C
[truncated: 291 more columns]
